# Supplementary material for: Investigation on the Curing and Thermal Properties of Epoxy/Amine/Phthalonitrile Blend
Source: Materials (Basel). 2024 Sep 7;17(17):4411. doi: 10.3390/ma17174411 (PMC11395949; doi:10.3390/ma17174411)
Supplement: Supplementary file 1 [file materials-17-04411-s001.zip]

Archive with 1 entries (1 files):
- materials-3183865-supplementary.pdf
